# Supplementary material for: Effect of Music on Stress Parameters in Dogs during a Mock Veterinary Visit
Source: Animals (Basel). 2022 Jan 13;12(2):187. doi: 10.3390/ani12020187 (PMC8772971; doi:10.3390/ani12020187)
Supplement: Supplementary file 1 [file animals-12-00187-s001.zip]

Archive with 5 entries (5 files):
- AllData.csv
- LargeDogMusic.mp3
- MedDogMusic.mp3
- QBAData.csv
- SmallDogMusic.mp3
