# Supplementary material for: Effect of Music on Stress Parameters in Dogs during a Mock Veterinary Visit
Source: Animals (Basel). 2022 Jan 13;12(2):187. doi: 10.3390/ani12020187 (PMC8772971; doi:10.3390/ani12020187)
Supplement: Supplementary file 1 [file animals-12-00187-s001.zip › AllData.csv]

Name	Dog.Type	Gender	Test.Session.Date	Control.Treatment	EarMax_T0	EarMax_T1	EarMax_T2	EarMean_T0	EarMean_T1	EarMean_T2	EyeTemp_T0	EyeTemp_T1	EyeTemp_T2	NoseTemp_T0	NoseTemp_T1	NoseTemp_T2	HR	RR	Temp	PC1_T1	PC1_T2	PC2_T1	PC2_T2	PC3_T1	PC3_T2	Body.Posture	Ear.Posture	Gaze	Lips	Respirations	Activity	Vocalisation	Cortisol_T0	Cortisol_T1	Cortisol_T2	IgA_T0	IgA_T1	IgA_T2	Comp1	Comp2	Comp3
Astrid	Large	F	04/11/2019	Treatment	29.2	30	33.4	26.2	29	30.5	34.6	35	35.9	18.9	21.1	26.1	80	32	38	1.424353519	2.331294259	-0.016190041	3.376796869	-1.63486796	-2.074958936	0	2	0	2	2	0	0	NA	0.076	0.071	269.5556348	228.7970876	230.3132	1.518178263	-2.703425123	-0.824170364
Astrid	Large	F	06/12/2019	Control	28.7	32.1	30.9	26.3	28.7	29.2	34.7	35.8	36.2	20.1	24.8	28	88	21	38	3.209543245	-2.22167634	0.40719638	3.517425448	-2.729486672	0.241904593	1	1	1	2	2	0	0	0.046333333	0.079	0.079	342.1563294	299.2976	555.9432542	1.826604546	-2.022658128	-0.293733007
Ava	Large	F	03/10/2019	Treatment	29.5	33.8	33.4	27.3	32.1	31.4	34.3	36.4	36.7	23.6	26.4	30.6	96	64	37.9	1.845656793	4.668567395	-0.604226879	-0.072679903	-1.666519374	2.393181315	2	1	1	1	1	1	0	0.081	NA	0.165333333	1614.072815	1421.883633	2454.807383	3.503794042	2.289002376	1.850249294
Ava	Large	F	14/11/2019	Control	28.9	30.9	31.2	23.5	28.7	28.7	34.8	35.8	35.5	20.2	25.8	25.4	88	24	37.8	2.95993188	-2.698062762	0.0582457	0.256963565	-2.316462528	-0.410166097	0	1	0	0	0	0	0	NA	0.082	0.112666667	1587.708672	1316.287205	2675.898351	0.445710714	-2.852886889	-0.234073422
Bagel	Small	F	09/10/2019	Treatment	24.2	36.4	36.1	18.3	29.6	32.6	34.6	36.7	36.7	22.8	28.2	30.1	128	48	38.5	2.259664108	2.742227433	-0.684563553	-0.718234921	-1.826667952	2.653810505	1	1	2	2	1	2	0	NA	NA	NA	506.0330466	328.0502232	596.6476503	4.052814085	3.428764461	0.651047423
Bagel	Small	F	09/12/2019	Control	22.9	34.4	36.2	18.1	28.8	31.8	34	36.1	36.3	22.3	23.9	28.8	132	36	38.8	0.87727433	3.726638875	0.517692849	1.23425609	0.571924655	1.396792937	1	2	1	2	1	0	0	NA	0.437333333	0.254	NA	470.838523	440.1361807	3.27835452	1.832649698	-1.128540439
Beau	Large	L	07/11/2019	Control	25.7	24	29.1	15.1	19.6	24.5	33.9	34.7	35.9	14.9	16.9	20.3	72	24	37.8	-3.608581625	-0.792386002	-3.329465425	-2.066512058	-0.609599934	2.561721405	1	3	2	2	0	1	0	0.193	0.193	0.2095	3602.643235	7117.195784	4685.587694	-5.884741855	1.966379591	2.04580873
Beau	Large	F	05/12/2019	Treatment	16.5	27.6	33.4	12.1	18.9	25.8	32.2	34.9	37.1	9.8	19.2	21.5	72	32	37.5	0.484299337	2.854136764	-1.619087945	-0.401945677	-0.600278428	2.14183498	2	1	1	2	1	1	0	0.138	0.11	0.272	1605.952978	2909.707188	3274.865991	-4.382538602	2.887756934	-0.342448275
Bounty	Large	F	05/11/2019	Control	26.5	33.2	32.9	23.3	29.3	39.8	35.1	35.6	36.6	21.3	31.2	26.8	88	24	37.9	-1.720034599	0.285290743	-2.078238171	1.96285912	-0.833160906	0.641638106	1	1	0.333333333	2	0.333333333	0	0	NA	NA	NA	2990.304608	9461.033052	1938.495554	1.445786673	-1.658277974	2.940489716
Bounty	Large	F	05/12/2019	Treatment	25.5	28.5	27.9	17.9	25.2	25.9	34.7	35.8	36	15.8	20.2	24	72	24	37.5	-3.703964351	-2.89208449	-1.326997726	4.321831438	-0.531669504	1.060805965	1	0	0	2	0	0	0	NA	NA	NA	2859.21132	NA	NA	-2.87437294	-1.777552613	-0.017111671
Darcy	Medium	F	13/10/2019	Control	30.2	32.9	31.5	25.6	30.8	27.5	32.7	36.4	34.4	16.9	23.5	19.6	NA	NA	NA	-3.180900006	1.057090464	-1.038609447	-2.717751483	0.493426026	1.942291131	1	1	2	1	1	1	0	0.185	NA	NA	1651.787205	4428.778375	NA	-0.358690741	2.678312508	2.303691186
Darcy	Medium	F	09/12/2019	Treatment	27.5	32.9	31.7	18.8	30.5	27.4	33	35.8	35.4	14.9	20	18.9	80	30	37.8	-3.938433194	-0.418312976	-0.050998783	-1.719480922	-0.640506448	0.729999545	1	1	2	1	1	1	0	NA	NA	NA	2020.269645	3346.294915	8913.48121	-2.362518636	1.740391727	2.664064409
Delta	Small	F	03/10/2019	Treatment	30.5	34.3	33.4	25.4	31.1	29.9	33.2	35.6	35	22.7	29.8	32.9	120	72	38.2	-3.095730148	NA	-0.143224165	NA	-0.068938079	NA	NA	NA	NA	NA	NA	NA	NA	0.21	0.154	0.147	1632.893868	2784.953476	2032.504434	3.468925118	0.38541382	0.533247155
Delta	Small	F	04/11/2019	Control	29.5	27.8	33.2	23.8	23.9	28.1	32.8	33.9	34.6	23.4	22.1	23.5	104	31	38.5	-2.184559183	-2.191970624	-1.529270541	-0.462417308	-0.703619856	-0.088309572	1	1	0	3	2	0	0	NA	NA	NA	588.806422	1871.590756	1008.995603	0.375964991	-0.556321304	-1.337142189
Diesel	Medium	M	07/11/2019	Treatment	27.1	27.6	29	16.2	22	22.1	34.1	34.2	34.4	13.9	19	15.8	88	24	38.1	1.516843615	-2.769663904	-1.008825608	0.480502724	0.494812612	0.321797836	0.333333333	0.666666667	0.333333333	2	0	0.333333333	0	0.159	0.176	0.191	4687.921635	4607.47655	5500.726144	-4.909664687	-0.863244047	-0.41379767
Diesel	Medium	M	03/12/2019	Control	26.4	31.7	32	18	28.6	28.2	34.1	35.7	35.4	12.8	18.9	18	84	20	37.8	-3.187293741	-2.897947655	-3.903360976	-0.289554214	1.036151309	0.060235313	0	1	1	1	1	0	0	NA	NA	NA	2523.385251	3670.577472	5067.339825	-3.120242046	-1.123887767	2.223802795
Dillon	Medium	M	13/10/2019	Control	31.6	32.2	35.1	27.9	29	30.6	33	35.8	35.3	18.4	21.8	20.8	NA	NA	NA	-3.319286305	-3.583921497	-0.239901343	2.058661495	0.015654557	0.111666783	0.5	0	1	0	0	0	0	0.129	0.110333333	0.113	3550.765957	5272.537542	4264.790788	-0.285186574	-1.986941552	2.435608746
Dillon	Medium	M	12/11/2019	Treatment	27.5	27	33.2	18.8	23.7	28.1	32	34.6	35	13.1	17.4	18.9	84	36	37.9	2.297831352	NA	-0.060305947	NA	-0.335290695	NA	0	1	0	2	1	0	0	NA	0.166	NA	3718.088454	7032.087612	3530.679722	-3.181296462	-0.519360833	-0.261572894
Dodger	Medium	M	13/10/2019	Control	26	31.7	33.2	18	27.2	30.8	33.2	35.3	35.1	14.8	19.7	21.1	NA	NA	NA	0.154595756	-2.024834577	-1.783026595	5.568864971	-1.418420349	0.627034442	1	1	1	0	0	0	0	0.101666667	0.1065	0.14	3929.194044	3208.862737	4340.942407	-1.771028101	-1.396975721	0.772348526
Dodger	Medium	M	12/11/2019	Treatment	24.9	22.6	32.8	14	19.4	26.6	32.4	33.8	35	11.6	16.5	17.8	88	32	37.7	1.218409085	-1.97602289	-1.955548474	4.450304225	0.024102568	1.199905891	1	1	1	0	0	0	0	0.146	0.167	NA	5392.460335	4690.170167	NA	-5.374953839	-0.155853736	-1.095363206
Dory	Small	F	29/09/2019	Control	27.2	32.8	35.3	24.8	27.4	30.9	34.3	35.2	35.2	23.6	25.7	28.4	124	NA	38.5	-2.561670437	NA	1.339355049	NA	-0.034558977	NA	NA	NA	NA	NA	NA	NA	NA	0.147	0.268	NA	741.9291686	1530.126546	1297.994951	2.792003082	0.185299274	-0.559311882
Dory	Small	F	22/11/2019	Treatment	24.2	28.9	32.5	20.2	25.4	27	33.3	35.7	35.8	18.3	24	27.8	96	44	38.1	-1.469355609	-2.056066512	1.780311569	2.705611649	-1.649087305	1.223948391	1	1	0	2	2	0	0	0.151	0.1685	0.194	945.57791	966.2731361	926.0440287	0.707481977	-0.3304872	-1.736584512
Eggnog	Large	M	06/10/2019	Control	29.3	34	34.1	26.1	31.6	31.4	34.6	35.8	34.7	18.6	27.9	29.1	72	30	37.9	-0.049550064	2.131417125	-1.032750769	-0.997273882	0.223955487	2.58834679	1	1	1	2	2	0	0	0.164666667	NA	NA	1104.195494	1526.518851	2038.500688	2.090753014	1.104725723	1.633818128
Eggnog	Large	M	12/11/2019	Treatment	28.5	29.1	31.6	24.7	27.4	28.9	34.9	35.4	35.1	18.4	22.4	21.7	72	36	NA	-0.636970139	1.446309222	-2.016904416	0.280549236	-0.124088106	2.956608019	1	1	1.5	2	2	0	0	0.118333333	0.083666667	NA	725.73552	1633.753354	1109.53967	-0.213216985	0.945879892	1.282640705
Elise	Large	F	29/09/2019	Control	29.1	31.2	32.8	27.7	28.2	30.3	34.8	35.6	35.9	21	23.2	23.1	76	NA	38.5	-0.401344364	-1.845370814	-2.138985845	0.933657911	-1.149986921	-0.234131143	0.333333333	1	0.333333333	1	2	0	0	0.1275	0.243	0.214	1945.591747	2083.192043	2632.286086	1.175704729	-1.61980705	0.856976466
Elise	Large	F	21/11/2019	Treatment	29.9	29.5	29.4	24.1	27.9	26.2	33.7	34.9	35.3	16.3	20.5	19.1	92	33	37.9	-2.041788905	1.298758045	-0.399690912	4.004467217	-1.643620114	0.641671299	0	1	0	0	2	0	0	0.090333333	0.111	0.127	1044.861204	3201.834075	1181.539896	-1.139789331	-1.824662199	-0.432256433
Enzo	Large	M	10/10/2019	Treatment	30.8	33.6	33	27.9	30.1	27.8	34.6	35	35.7	22.7	25.3	21.4	72	NA	38.1	1.977178831	2.136283708	-1.208117764	-1.087436666	-1.96433618	1.280496733	1	1	1	2	2	0	0	0.101	0.232	0.389333333	1534.814472	1149.678582	1250.539157	1.820323619	0.901688826	0.290378002
Enzo	Large	M	08/11/2019	Control	35.3	33.5	31.7	28.8	27.2	29.8	33.1	35.2	35.8	16.6	21.1	22.3	100	88	NA	3.564740452	3.545110346	0.064318829	-1.394109808	-1.302039799	3.64092814	3	1	1.666666667	1.333333333	2	1.333333333	0	NA	0.1895	0.223	3030.872228	3839.605388	3637.085941	1.309884118	5.123611969	1.857489548
Ezra	Large	M	04/11/2019	Treatment	30.6	31.1	30.7	27.1	29.1	28.1	35.7	36.1	35.3	19	22.3	20.9	68	21	38.1	-2.230048276	-2.713840417	-2.106063862	-1.944887634	0.146270409	0.180025262	0	1	1	0	0	1	0	0.129333333	0.134333333	0.164	2106.588065	1770.489815	3085.64578	-0.848684656	-1.215520968	2.530431549
Ezra	Large	M	06/12/2019	Control	28.4	28.5	30.3	23.9	26.2	27.9	35.5	35.4	35.1	17.8	19.7	19.6	NA	NA	NA	-2.442546283	-1.973462538	-1.930775998	-1.426449201	-0.427808153	0.737591218	1	1	1	0	0	1	0	0.092333333	0.106	0.095	2771.738099	3368.260746	2392.679868	-1.939310586	-0.323961806	2.12072711
Feta	Small	F	09/10/2019	Treatment	27.1	34.2	33.8	22.7	29.1	27.5	34.4	36.1	35.5	21.7	23.8	20.7	100	52	38.1	-2.248569341	1.341719345	1.944077841	0.396717871	0.230327103	0.812420459	1	2	1	1	1	1	0	0.156333333	0.193	NA	416.2090988	959.1139019	823.4429283	1.586190802	1.634824144	0.158318586
Feta	Small	F	04/11/2019	Control	30.7	24	26.9	25.5	21	25.1	35.9	35.2	35.9	22.6	19.9	20.4	88	44	38.2	0.834481115	1.26535289	-1.219375893	0.195898439	-1.044651929	-1.271752024	0	1	1	1	0	0	0	0.2105	0.1915	0.107	467.5216226	1150.766099	920.7819023	-1.047952839	-1.61330016	-1.353034306
Flump	Small	F	10/10/2019	Control	32.8	38.3	35.8	24.9	33.5	32.1	33.8	36.4	35.8	23.6	29.8	29.7	112	48	38.3	3.033249481	-2.761178774	-0.91322113	0.272377421	-1.041590716	0.175029753	1	1	1	2	0	0	0	NA	NA	NA	292.1603389	NA	1380.021233	4.568706763	-0.5949103	0.781516381
Flump	Small	F	06/12/2019	Treatment	17.2	21.6	26.3	15.5	20.7	24.4	33.3	35.7	35.7	18.6	22.1	22.6	112	28	38.1	-0.809972917	-3.383301274	-1.221728044	2.646971076	-0.366152401	0.213992937	0	1	1	2	0	0	0	NA	NA	NA	NA	NA	NA	-3.473252898	-0.991966034	-2.316483173
Geoffrey	Medium	M	05/11/2019	Treatment	26.4	31.7	34.6	22.8	28.9	30.4	34.4	34.4	36.1	19.6	21.1	22.4	60	28	NA	3.473743888	-1.316333335	0.481726374	1.019390939	-2.875803089	0.217129893	0	0	1	2	0	0	1	0.126666667	0.153666667	0.176666667	1826.552023	3282.542893	4474.665162	-0.171272247	-2.112161375	0.045926364
Geoffrey	Medium	M	03/12/2019	Control	28.9	32.4	30.8	19.8	26.4	26.9	33.8	32.9	35.4	17.3	20	20.7	88	28	38.4	2.532144987	-1.666485049	-1.045242591	3.696624403	-1.795096181	-0.29965387	0	1	0	0	0	0	1	0.234333333	0.2115	0.265333333	1062.636008	2725.600618	3786.955293	-1.32723286	-2.293303171	-2.615576503
Ginger	Small	F	24/10/2019	Control	19	23.7	28.7	17.5	22.2	23.1	32.8	35.4	34.6	17.8	20.4	18.4	104	52	37.7	1.880486425	1.45406682	-1.573797053	1.69659203	-0.414729353	1.140294942	1	1	2	2	1	0	0	NA	NA	NA	510.7571693	1558.816875	1533.992223	-2.884672938	1.977396765	-2.151126763
Ginger	Small	F	05/12/2019	Treatment	18.9	24.2	26.8	13.3	18.7	24.8	35.3	33.2	37.5	18.8	15.8	20.3	84	21	37.1	3.313105114	-1.221938499	1.370947104	0.720670246	-1.192929101	0.638184168	1	1	1	1	1	1	0	NA	NA	NA	928.2242232	NA	NA	-4.722628271	0.408891363	-2.396395416
Goose	Small	M	24/10/2019	Control	22.4	27.3	32.2	18.4	24.5	24.9	32.5	35.5	34.3	21.5	25.8	20.5	84	32	38.5	4.975575063	1.291425424	0.079221478	-1.15572285	-0.100457062	0.893899829	1	1	1	0	1	1	0	NA	0.814333333	0.811333333	362.2797887	464.7232215	906.9689453	0.553351937	5.081421592	-4.824659383
Goose	Small	M	09/12/2019	Treatment	22.2	30.8	33.1	19.5	25.9	28	32.5	35.6	36.5	19.6	25.8	30.3	108	NA	38.2	4.593429028	-4.001881907	-1.626867516	5.875921968	3.725145251	0.900835382	0	0	0	2	0	0	0	NA	NA	NA	675.8950633	1339.571652	510.9809774	0.687430718	-1.730403452	-2.194911816
Hagrid	Small	M	03/10/2019	Treatment	NA	NA	NA	NA	NA	NA	NA	35.1	NA	NA	25.4	NA	80	36	38.4	2.694163787	-3.542289144	-0.167170138	2.861922007	-2.298926182	0.114997442	0	1	0	2	0	0	0	0.107	0.204	NA	890.7185668	NA	NA	0.443264048	-2.218291396	-1.165866534
Hagrid	Small	M	22/11/2019	Control	NA	NA	NA	NA	NA	NA	33.1	35.2	35.9	16.2	24.3	22.6	NA	NA	NA	3.032356474	-2.772367866	-0.734158801	2.275723712	-2.141988865	0.49971793	0	2	0	2	0	0	0	0.141	NA	0.3595	448.9660396	631.6622782	532.9160099	0.380553302	-1.105956201	-2.059238142
Jose	Medium	M	08/11/2019	Treatment	34.4	34	31.1	26.9	25.5	24.5	34.1	36	35.1	24.7	28.7	27.8	160	NA	38.4	2.534522992	1.408882638	-0.90689629	5.410099672	-2.186565867	-1.71347633	0	2	0	2	2	0	1	0.168666667	0.236666667	NA	1282.089032	1283.134997	2313.88802	3.334802724	-2.256157927	-2.67423495
Jose	Medium	M	05/12/2019	Control	23.5	28.6	32.5	16.4	25.3	26.9	32.6	33.2	35.7	17.1	27.7	26.1	88	36	38.4	3.000028995	0.110437034	-0.648609029	3.742847752	-2.669336728	0.575846914	1	1	0	0	0	0	0	0.1595	0.193333333	NA	1468.211791	1027.788868	3013.487867	-0.487638363	-0.741676414	-3.156217017
Keisha	Large	F	29/09/2019	Control	32.3	31.5	33.4	29.3	29.6	30.4	36.2	36.1	36.6	21.4	22.7	25.4	88	30	37.8	-2.988805181	-0.046449532	-1.839782894	0.202762317	-0.585000916	0.974013305	0	2	0	1	1	0	0	0.0645	0.128	0.119	1588.20084	3376.51239	4544.601564	0.703003663	-2.509053495	3.338874474
Keisha	Large	F	12/11/2019	Treatment	21.5	27.6	29.7	13	22.1	25.1	33.3	35.2	35.2	11.9	15.8	17.4	76	28	37.4	-2.728150146	0.53309615	-2.310356754	-2.019432584	-0.503900578	2.097195514	1	3	1	2	1	1	0	0.101	0.14	0.174	3639.184985	6434.915388	5848.984095	-6.168735123	1.809357203	2.291166139
Kermit	Medium	M	09/10/2019	Treatment	32.4	36.9	33.8	28.6	34	31.8	33.3	36.8	35.4	17.8	28.1	24.9	128	44	38.3	3.230559669	-3.726565277	0.292981877	-0.82183189	-2.689843623	-0.078272691	0.5	0.5	1	0.5	0	0	0	0.131	0.386666667	0.342666667	1450.818399	659.2426959	2921.557481	3.856033812	-0.061179183	-0.188027571
Kermit	Medium	M	07/11/2019	Control	23.7	33	34.6	14.6	29.4	30.9	32.6	34.5	35	13.7	22.7	18.7	132	32	38.2	3.414557268	-1.342425698	0.460473874	-0.411692214	-2.985835716	1.160448604	0.666666667	0	1	0.666666667	0.333333333	0.666666667	0	NA	0.202666667	NA	2596.697677	2193.300478	2620.991172	-0.395822811	1.015328141	-1.27477308
Koala	Medium	F	03/10/2019	Treatment	28.7	33.4	34.5	25	31.7	31.9	32.8	34.9	34.5	19.8	28.9	26.9	124	64	38.1	2.843493478	3.239536968	-0.354309963	-1.546328708	0.129110448	3.564728656	1	1	2	1	2	1	0	NA	0.429333333	0.541666667	3159.237909	664.0569033	1743.264177	3.201393732	5.475127047	-0.463061193
Koala	Medium	F	03/12/2019	Control	30.8	31.3	32.8	25.9	29.7	30.4	33	33.9	35.7	19	23.9	23.8	104	33	38.5	0.783237294	2.432684022	-1.912209998	-1.925056573	0.001863706	3.889937549	2	1	2	1	1	1	0	0.267666667	0.538666667	0.389333333	1298.745477	860.1319531	1343.177205	1.45102566	5.004909248	-0.562043398
Kylie	Medium	F	10/10/2019	Control	29.6	35.6	32.8	22	33.5	30.8	34.9	36.4	35.8	18	24.4	21	68	24	38.4	3.559682112	5.198759598	-0.12671245	-0.00792557	-0.794559587	2.453282703	3	2	2	1	1	1	0	0.200333333	NA	0.191	1064.214859	307.5453789	2869.931783	1.642898141	3.550378706	1.690355805
Kylie	Medium	F	14/11/2019	Treatment	23.2	17.5	22.9	13.4	15.8	20	33.5	33.6	35.3	13.8	15.8	17.3	76	28	37.5	2.028733441	2.679476123	-0.496684762	-1.106167258	-1.708670928	3.242446445	2	1	1	1.666666667	1	1	0	NA	NA	NA	1051.919522	2861.382781	3019.217112	-6.808621862	3.229946311	-2.58849743
Lacey	Medium	F	24/10/2019	Control	32.6	34.7	32.1	25.7	27.8	27.6	35.1	35.8	36.4	23.8	26.4	27.5	92	28	NA	2.208769727	-2.470247981	-0.35739996	4.430062065	-1.491211012	-0.40971252	0.5	0	0	0	0	0	1	0.1765	NA	0.215	3320.265598	2293.442172	4000.759975	1.667815096	-3.230692438	-0.422257123
Lacey	Medium	F	22/11/2019	Treatment	31.7	31.1	33	23.3	28.9	30.6	34.6	34.7	35.8	16.7	25	25.2	72	32	38.9	0.179152748	-0.251571886	-1.844295398	3.017699855	-1.870297956	0.352235322	0.666666667	0.333333333	0.666666667	0.666666667	0.333333333	0	1.333333333	NA	0.312666667	0.3075	1809.248403	2117.583076	2401.911613	1.270704849	-1.323609728	-0.823841321
Lenny	Medium	M	08/11/2019	Control	NA	NA	NA	NA	NA	NA	33.8	34	35.7	20.2	23	24.1	80	24	37.9	3.054189038	1.484056783	-0.366594822	1.076568743	-1.797658129	1.215165528	1	1	1	1	0	0	3	NA	0.168333333	0.2395	2881.594959	1960.593269	3498.255894	-0.500217897	-0.881504962	-1.31762516
Lenny	Medium	M	10/12/2019	Treatment	NA	NA	NA	NA	NA	NA	33.8	35.3	35.6	15.8	21.8	22.3	88	20	37.8	-0.235307411	2.16690469	-2.061360779	4.103674325	-0.820140129	0.406098485	0	2	0	1	1	0	1	0.278	NA	NA	3262.065114	3374.923762	3345.665492	-1.26179865	-1.544260864	-0.400806121
Oasis	Large	F	06/10/2019	Control	28.7	33.3	37.3	27.1	31.5	32.1	34.5	36.3	35.9	19.3	25.9	22.3	NA	NA	NA	-0.531808108	-1.989880714	-2.354942124	3.739093872	-0.085075849	0.519059922	1	1	1	2	2	0	0	NA	NA	0.086	1707.426513	4788.993998	1900.812605	1.825071488	-1.269732845	2.419259775
Oasis	Large	F	21/11/2019	Treatment	26.7	29.8	30.4	24.5	27.5	28.6	34.7	35.7	35.6	18.5	22.1	20.2	100	NA	37.9	2.448347738	3.727576088	-0.912758281	2.527333445	-2.414275245	1.318741436	1	2	0	2	2	0	1	0.0745	NA	NA	1827.815697	3267.373993	1509.590574	0.057800711	-0.326814117	-0.421136716
Opal	Large	F	05/11/2019	Control	20.7	25.6	28.1	16.6	22.6	25.3	33.2	34.5	34.9	17.9	23.5	21.5	80	30	37.9	-3.515924812	-1.305835755	-3.484983588	-0.55583778	-0.124297547	-0.162361982	1	1	1	1	2	1	0	0.1625	0.148	NA	1135.818183	2790.657697	2195.353026	-3.262893968	0.764302115	-0.460665495
Opal	Large	F	10/12/2019	Treatment	23.8	30.3	31.7	18.8	27.5	29.2	33.5	35.6	35.7	18.7	24.7	25.2	62	33	38	0.895037793	1.448181328	-1.272345138	0.85090217	-1.281586627	1.290859098	1	1	0.666666667	2	2	0	0	NA	NA	NA	1814.953225	2797.7228	2542.688903	-0.257041208	0.412845911	0.093931394
Toby	Medium	M	24/10/2019	Treatment	29.6	33.7	35.4	22.5	29.2	29.8	34.2	36.3	36.5	20.1	25.1	24.8	68	44	38.6	3.619949395	0.523408554	0.291205102	-0.607882717	-2.260869985	-0.067455423	1	1	0	1	1	1	0	0.145666667	0.171666667	0.209666667	1371.935202	1483.790828	2802.794553	2.326851818	0.027465275	0.339611387
Toby	Medium	M	22/11/2019	Control	29.7	34.9	36	21.7	29.4	29.7	33.1	35.3	36.5	22.4	28.4	27.9	68	38	37.8	1.539103568	1.401149924	0.523662331	4.501742666	-0.67622584	-0.630719514	1	2	0	2	2	0	0	NA	NA	NA	1308.333014	884.9677839	2203.904749	2.562726018	-0.977418214	-0.651082143
Ultron	Small	M	06/10/2019	Control	35.1	37	32.6	26.5	33.4	27.2	32	36.1	35.2	20.9	24.9	21.7	104	36	38.4	-3.539869712	0.18954225	-0.369017598	-1.765527144	-0.921147564	1.155223939	1	1	1	2	1	1	0	0.2895	NA	NA	1772.345102	3242.895153	4806.351332	1.618640095	1.628458515	1.693334752
Ultron	Small	M	10/12/2019	Treatment	21.5	30.6	33.3	15.7	27	28.3	32.1	35.4	35	16.8	22.6	22.3	84	32	37.9	-4.213877911	-2.514434258	0.162325556	0.063517782	-0.605220453	0.390315493	1	1	1.5	2	1	0.5	0	0.36	NA	0.254333333	1421.811697	2550.745881	1542.775473	-1.244913151	1.461621604	-0.871285517
Vardy	Small	M	29/09/2019	Control	33	32	31.7	26.7	28.2	29	34.6	35.2	35.7	23.8	25.1	24.6	96	NA	38.7	0.021965093	-2.542190319	-2.034589138	1.457307075	-0.547376202	0.2910659	0	1	1	2	2	0	0	0.1395	0.1635	0.1815	665.8889872	1114.353702	896.6201644	2.180486518	-1.557242647	0.110052747
Vardy	Small	M	21/11/2019	Treatment	20	35.2	31.7	16.1	28.4	27.3	33.1	35.4	35.8	17.7	23.8	22.1	112	28	38.3	3.248258646	1.236325216	0.940905581	3.277605698	-1.817674936	-0.551653395	0	2	0	2	2	0	1	0.243333333	0.1975	NA	522.8405193	1139.277754	1491.672557	0.720677621	-0.925853588	-3.214586025
Viking	Small	M	10/10/2019	Control	36.9	38	33.1	32.5	32.8	29.4	33.1	35.1	35.5	22.4	29.5	30.1	96	44	38.4	2.225393606	-1.064568493	-0.963047802	1.684134948	-2.34691878	0.110538885	2	1	1	2	2	0	0	0.220333333	0.190666667	0.160666667	285.3954174	342.5705647	466.7455719	4.886902293	-0.042811918	-0.255042798
Viking	Small	M	21/11/2019	Treatment	34.4	35.2	30.5	22.8	30.7	27	36	34.4	34.6	23.6	27.1	25.8	120	36	38.3	1.91460953	0.616162496	-1.092659841	5.223452397	-2.168778175	-1.095023443	0	1	0	2	2	0	0	0.26	NA	0.221	475.3992853	513.3814894	796.6904302	2.975525242	-2.222688279	-2.290239701
Willa	Large	F	08/11/2019	Control	32.7	28.6	31.8	26.7	25.9	29.6	35.2	34.5	36.1	21.9	19	22.4	60	32	37.9	-3.491061298	-2.343838872	-2.95851026	-0.023020768	-0.085134911	0.102668201	0	1	0	0	0	0	0	0.135	0.16	NA	1191.051437	6707.848852	NA	-1.517395913	-2.801826149	2.056847725
Willa	Large	F	10/12/2019	Treatment	22.3	31.8	33.1	20.6	29.1	29.2	34.5	35.9	35.4	17.4	20.5	21.5	64	21	38.3	-2.673411891	-1.424285969	-2.623937252	2.621186155	-0.290870087	0.572672996	0	2	0	2.5	0.5	0	0	0.113	NA	0.119	994.5827418	7110.704144	6316.602655	-2.009189208	-2.354714989	2.471234091
Willoughby	Large	F	13/10/2019	Treatment	29.8	34.1	34.6	24.5	30.5	30.4	35	37	36.5	18	24.8	21.6	NA	NA	NA	1.9552769	-0.501286924	-0.936232391	-1.435414584	-2.253669921	1.510436628	0	1	2	2	2	0	0	0.095	0.140333333	0.168333333	1850.384541	2895.723243	2625.446127	1.554037093	-0.113151616	2.490353096
Willoughby	Large	M	14/11/2019	Control	22.6	34.6	32.1	16.8	29.9	25.7	34.7	36.7	35.9	16.8	20.7	18.1	72	24	38.1	2.474577401	-0.414644237	-0.52675862	-0.418771327	-1.947863821	2.145850302	1	1	1	3	2	0	0	NA	0.143	0.268	10327.53309	7408.808966	5243.53426	-2.524952805	0.554219308	3.011226289
Wolf	Large	M	05/11/2019	Treatment	25.5	31.1	31	22.2	27.3	28.4	34.2	35.5	35.7	21.7	23.4	23.7	72	44	37.7	-2.87493691	-1.435003182	-3.042333825	-0.919405031	-0.065061407	0.237171458	0.333333333	0.666666667	0.666666667	2.666666667	0.333333333	0.333333333	0	0.094333333	0.171	0.1745	1170.534655	3555.959206	3363.395484	-0.935478705	-0.953075501	1.850138831
Wolf	Large	M	03/12/2019	Control	29.3	31.6	30.9	26.2	28.9	28.3	35.6	36.1	35.8	21.3	23.5	22.5	100	24	38	-2.931594051	-1.71080071	-2.266743201	-1.994169265	-0.200566906	1.033130012	1	1	1	3	2	1	0	0.102666667	0.217	0.214	1278.982576	3307.256004	2977.814982	0.236488961	0.404158587	2.554412355
Xia	Small	F	06/10/2019	Control	30.8	32.8	34.8	25.2	30.2	28.9	33.4	36.2	35.9	23.3	30.2	31.4	96	52	38.8	2.619138154	1.31762791	-0.262663522	-0.493890084	-2.38921906	-0.421921238	1	1	0	2	2	1	0	NA	0.4115	0.329	696.7957907	738.6487828	1413.676511	4.78308486	1.291452515	-1.358723928
Xia	Small	F	14/11/2019	Treatment	26.1	27.2	29.4	15.3	22.2	24.8	30.4	35.1	35.8	14.1	25.5	25.5	96	32	38.4	2.012844297	-1.253554924	0.077903325	3.066179074	-1.754972014	0.530643136	1	1	1	2	1	0	0	NA	NA	NA	907.0934968	821.5483865	NA	-1.239803701	0.483600722	-3.241834993
