# Supplementary material for: Effect of Music on Stress Parameters in Dogs during a Mock Veterinary Visit
Source: Animals (Basel). 2022 Jan 13;12(2):187. doi: 10.3390/ani12020187 (PMC8772971; doi:10.3390/ani12020187)
Supplement: Supplementary file 1 [file animals-12-00187-s001.zip › QBAData.csv]

Name	Observer	Timepoint	Control.Treatment	aggressive	alert	anxious	attention_seeking	bored	calm	comfortable	curious	depressed	excited	explorative	fearful	hesitant	interested	nervous	playful	reactive	relaxed	sociable	stressed	wary	QBA_PC1	QBA_PC2	QBA_PC3
Dillon	1	Consult	Control	0	68	10	32	64	39	71	122	8	86	71	4	3	76	4	67	15	18	89	1	1	-3.202034174	3.519071976	0.040254867
Dory	1	Consult	Treatment	0	30	35	86	6	38	66	48	1	110	102	25	73	26	21	58	12	47	115	10	67	-1.574239239	3.446854459	1.927699597
Eggnog	1	Consult	Treatment	3	21	66	4	13	20	12	60	1	17	97	95	117	24	68	4	5	3	62	43	99	1.724125695	1.551113524	2.842279895
Ultron	1	Consult	Treatment	0	23	18	14	17	110	115	28	1	10	89	4	8	50	3	14	4	65	98	26	1	-3.17712656	0.407859583	-0.027140095
Viking	1	Consult	Control	7	10	31	4	10	27	17	6	3	54	97	27	21	1	100	15	10	5	61	78	4	0.486020855	1.168293091	0.043361739
Dodger	1	Kennel	Treatment	1	52	119	10	95	60	30	29	109	1	10	7	2	10	120	1	45	18	0	102	2	1.373520757	-1.910955248	-0.4174063
Flump	1	Kennel	Treatment	0	65	79	2	56	103	33	36	39	1	46	3	1	71	51	1	41	33	0	59	3	-0.552487257	-0.537920803	-1.015009225
Koala	1	Kennel	Control	1	60	82	8	49	81	23	12	92	1	52	1	1	3	55	0	11	31	0	75	3	0.328090484	-1.82359689	-0.443245711
Xia	1	Kennel	Treatment	0	54	113	4	2	0	4	9	6	3	109	0	5	3	124	1	22	0	0	102	2	2.221224621	0.359657338	-2.019889333
Elise	1	Consult	Control	0	12	4	2	13	106	112	36	3	11	5	2	2	24	12	4	47	113	78	4	0	-3.279832902	-0.759957568	-0.127171518
Enzo	1	Consult	Control	0	20	111	0	2	72	7	0	37	3	0	123	123	2	7	0	2	7	11	31	80	2.1792471	-1.584336618	3.60369375
Kermit	1	Consult	Control	0	12	8	11	9	117	112	57	9	9	3	60	33	56	4	2	25	94	107	3	1	-3.078850269	-0.199779084	1.468527772
Kylie	1	Consult	Treatment	0	32	68	3	10	123	52	48	19	13	2	91	66	15	53	2	5	48	59	41	75	0.162734654	-0.671382346	2.326776318
Lacey	1	Consult	Treatment	10	42	84	18	2	2	8	22	6	62	64	84	66	31	110	2	67	15	68	92	77	2.604029899	2.168247379	1.45574847
Opal	1	Consult	Treatment	0	29	64	18	9	50	48	23	1	16	15	64	67	11	72	9	54	45	65	54	52	0.788169924	0.118020073	1.216011567
Wolf	1	Consult	Treatment	0	10	27	8	68	120	76	4	23	7	1	5	2	19	9	3	27	68	58	17	5	-2.465182621	-1.960288663	0.126362093
Ava	2	Consult	Control	0	52	5	10	10	47	87	22	7	64	3	0	1	67	7	9	4	89	78	6	3	-2.756542531	0.423500526	-0.329169226
Diesel	2	Consult	Control	1	4	4	71	32	56	64	44	0	4	12	2	1	52	2	22	3	80	76	4	5	-2.814976873	-0.185112627	0.079909935
Feta	2	Consult	Treatment	0	41	33	6	0	7	28	34	8	12	9	57	54	20	51	22	69	13	29	55	57	1.216847647	0.496825792	0.813953265
Ginger	2	Consult	Treatment	1	12	8	3	0	65	65	51	3	13	6	32	29	22	50	30	74	47	80	24	21	-1.139329471	0.694759679	0.618025647
Wolf	2	Consult	Control	0	4	11	11	91	85	58	8	85	0	10	5	6	7	8	4	69	41	89	34	24	-1.602980479	-1.847254658	0.950947964
Bagel	2	Kennel	Treatment	0	86	101	88	0	0	1	16	0	4	12	5	9	5	71	1	6	2	0	82	29	2.113738246	-0.615071394	-1.69217521
Bounty	1	Kennel	Treatment	0	64	1	1	68	122	120	69	10	1	94	2	0	121	4	1	65	100	0	1	1	-4.021389777	0.545866634	-0.906007992
Goose	2	Kennel	Treatment	0	7	121	4	0	0	0	0	119	0	0	119	97	1	121	0	1	0	0	122	92	4.513862825	-1.63570042	3.580545984
Willa	1	Kennel	Control	0	1	1	0	59	125	120	3	9	0	2	3	0	6	4	0	61	102	0	4	3	-3.202949748	-2.506730801	-0.234317241
Lenny	2	Kennel	Treatment	0	7	36	81	74	9	6	3	2	2	2	0	0	9	23	2	0	50	0	88	6	-0.18139	-1.966740093	-0.828079035
Opal	2	Kennel	Treatment	0	34	27	39	0	8	0	3	0	4	1	1	1	3	55	1	3	1	0	70	6	0.903374468	-1.222541131	-1.269653124
Xia	2	Kennel	Control	0	92	105	21	0	0	1	3	0	21	22	2	1	0	116	0	39	0	0	115	11	2.701749943	-0.18694538	-2.34133929
Willoughby	1	Kennel	Control	1	74	87	56	2	5	59	2	35	3	3	5	2	31	107	3	47	13	0	102	3	1.67678058	-0.656448698	-1.615691267
Elise	2	Consult	Control	0	10	3	68	8	83	82	79	2	9	30	0	0	76	4	5	19	86	114	16	3	-3.258356211	0.819370029	0.006942975
Astrid	1	Consult	Control	0	12	8	104	0	21	72	58	0	122	3	2	2	65	58	64	67	42	122	20	1	-2.22167634	3.517425448	0.241904593
Enzo	2	Consult	Control	0	2	111	5	35	23	0	3	111	0	0	116	117	2	50	0	2	0	31	117	117	3.651256484	-1.77864713	4.393361854
Kermit	2	Consult	Control	0	7	0	70	25	105	104	16	10	6	4	0	1	70	4	2	4	114	106	2	0	-3.733157571	-0.828559372	0.204520072
Beau	1	Consult	Control	0	12	68	2	13	115	74	15	82	0	1	86	40	17	1	0	1	36	47	6	23	-0.792386002	-2.066512058	2.561721405
Darcy	1	Consult	Treatment	0	15	53	0	4	121	67	2	7	0	0	73	24	11	6	0	45	17	11	49	2	-0.418312976	-1.719480922	0.729999545
Dodger	1	Consult	Control	3	5	22	56	0	5	58	123	2	121	124	38	8	117	66	55	50	36	68	46	1	-2.024834577	5.568864971	0.627034442
Bagel	3	Kennel	Control	0	81	42	86	62	62	62	62	62	62	62	62	62	62	62	62	62	62	0	62	62	-0.416523557	1.788447942	1.702732864
Dodger	1	Consult	Treatment	8	17	9	66	0	4	60	74	0	107	43	57	2	70	41	94	67	43	95	19	1	-1.97602289	4.450304225	1.199905891
Ezra	1	Consult	Control	0	2	37	3	5	120	83	25	8	1	1	39	14	6	1	1	15	52	70	8	4	-1.973462538	-1.426449201	0.737591218
Ezra	1	Consult	Treatment	0	3	8	1	12	124	86	4	4	0	1	13	2	3	1	1	5	79	65	3	1	-2.713840417	-1.944887634	0.180025262
Flump	1	Consult	Control	0	10	10	58	5	97	93	6	3	58	1	12	0	56	4	12	53	62	91	6	1	-2.761178774	0.272377421	0.175029753
Flump	1	Consult	Treatment	0	11	3	64	0	62	97	55	0	87	42	3	1	80	5	44	65	72	94	4	1	-3.383301274	2.646971076	0.213992937
Toby	3	Kennel	Control	31	68	43	62	88	62	62	62	62	62	62	62	62	62	62	62	62	62	62	73	63	-0.478719057	2.7048196	2.720380682
Geoffrey	1	Consult	Treatment	1	6	22	17	2	69	37	33	0	74	1	22	4	57	28	5	66	46	70	29	21	-1.316333335	1.019390939	0.217129893
Elise	3	Consult	Control	0	40	120	39	0	3	15	107	0	30	33	0	49	62	95	3	62	1	116	62	1	1.002076671	2.741561273	-0.582164884
Enzo	3	Consult	Control	0	21	114	2	0	0	0	3	84	0	4	123	80	1	125	0	62	0	9	125	124	4.804827455	-0.819345677	2.925728816
Ginger	1	Consult	Control	19	20	58	5	0	13	9	50	3	52	79	60	43	7	88	3	14	9	40	76	44	1.45406682	1.69659203	1.140294942
Kermit	3	Consult	Control	0	62	108	4	50	26	9	41	41	0	12	62	96	38	105	0	21	4	26	62	117	2.784730747	-0.206738187	1.808297968
Kylie	3	Consult	Treatment	0	30	125	8	36	5	0	22	106	0	22	95	112	18	124	0	16	4	6	94	124	4.11639527	-0.896229626	3.334492182
Lacey	3	Consult	Treatment	0	81	68	81	0	26	47	84	0	62	72	4	5	97	31	62	79	59	114	72	7	-1.240821917	4.237340687	-0.805418741
Opal	3	Consult	Treatment	0	96	94	48	7	7	20	64	0	41	68	62	102	79	101	28	44	2	39	116	85	2.56677292	2.946901754	0.919947075
Wolf	3	Consult	Treatment	0	18	62	21	29	92	62	73	5	2	32	0	33	95	89	0	9	39	98	30	21	-1.345283845	0.932647584	0.065930632
Bounty	3	Kennel	Treatment	0	21	30	0	62	107	107	62	0	6	34	0	0	19	27	0	4	92	0	7	0	-3.053335195	-1.392292331	-0.551107488
Willa	3	Kennel	Control	0	18	4	0	95	108	116	20	32	0	8	0	0	6	10	0	4	116	0	0	0	-3.5364037	-2.927639262	-0.027594722
Willoughby	3	Kennel	Control	0	105	113	62	2	0	7	11	0	0	3	17	3	3	89	0	81	0	0	115	18	2.927593075	-0.310305586	-2.265866547
Delta	3	Kennel	Control	0	62	26	4	65	79	33	51	17	0	62	0	0	15	8	0	5	44	0	22	22	-1.468318299	-1.045680803	-0.802364109
Keisha	1	Consult	Treatment	0	4	100	72	3	101	40	1	94	0	0	66	28	3	9	1	4	9	65	58	24	0.53309615	-2.019432584	2.097195514
Bagel	2	Consult	Treatment	0	3	86	2	0	4	1	60	36	0	1	97	88	1	5	0	12	0	0	120	88	2.742227433	-0.718234921	2.653810505
Darcy	2	Consult	Control	0	3	33	1	92	13	0	2	105	0	0	68	27	1	3	0	19	0	0	92	31	1.057090464	-2.717751483	1.942291131
Lenny	1	Consult	Control	6	61	63	51	4	43	3	5	60	46	2	68	20	39	59	46	66	3	71	86	40	1.484056783	1.076568743	1.215165528
Oasis	1	Consult	Control	2	3	13	82	10	2	45	73	0	113	18	10	0	75	29	81	42	10	86	19	2	-1.989880714	3.739093872	0.519059922
Eggnog	2	Consult	Control	1	5	53	18	0	16	1	1	29	2	1	92	92	2	17	0	14	2	48	86	63	2.131417125	-0.997273882	2.58834679
Ultron	1	Consult	Control	0	3	51	1	1	79	12	1	56	0	0	38	22	3	19	0	4	18	52	40	27	0.18954225	-1.765527144	1.155223939
Vardy	1	Consult	Control	0	1	8	40	0	12	69	42	0	100	3	1	0	19	7	45	17	70	79	2	0	-2.542190319	1.457307075	0.2910659
Enzo	2	Consult	Treatment	0	2	34	1	0	12	1	0	1	0	1	12	106	1	41	0	2	0	6	97	93	2.136283708	-1.087436666	1.280496733
Feta	2	Consult	Control	0	90	3	2	0	3	1	4	0	0	4	0	3	19	0	0	111	0	64	75	77	1.26535289	0.195898439	-1.271752024
Goose	2	Consult	Control	0	40	27	0	0	16	0	7	0	2	1	72	52	5	3	0	9	0	5	56	42	1.291425424	-1.15572285	0.893899829
Toby	2	Kennel	Control	0	95	63	116	2	0	3	2	1	5	42	1	0	3	67	1	0	0	0	113	18	1.883865506	-0.567207079	-2.051823799
Keisha	2	Kennel	Control	0	4	0	0	52	120	120	1	1	1	1	1	0	63	0	5	2	116	0	0	0	-3.843801814	-2.141053167	-0.157995978
Wolf	2	Consult	Treatment	0	1	3	1	64	64	4	4	62	1	0	1	1	6	1	1	1	3	116	109	7	-0.494543082	-1.730574013	0.519221648
Willa	2	Kennel	Control	0	2	0	0	120	119	98	1	14	0	0	0	0	2	0	0	0	119	0	0	0	-3.733830446	-3.441160716	0.00650723
Willoughby	1	Consult	Control	1	3	63	47	42	76	51	1	16	31	0	68	63	3	42	44	13	14	71	9	24	-0.414644237	-0.418771327	2.145850302
Opal	2	Consult	Treatment	0	7	6	11	1	1	1	2	1	10	1	63	63	2	1	1	2	1	96	68	58	0.989601141	-0.512215317	1.736618653
Willoughby	2	Kennel	Control	0	110	73	64	1	1	1	0	0	6	4	5	1	8	114	0	11	0	0	111	64	2.819358548	-0.613521578	-1.962033649
Willoughby	1	Consult	Treatment	0	4	58	3	12	74	63	2	10	4	1	56	53	6	23	1	6	43	54	6	37	-0.501286924	-1.435414584	1.510436628
Bounty	2	Kennel	Treatment	0	6	0	0	120	119	121	9	2	1	10	0	0	4	0	2	0	120	0	0	0	-4.03716808	-3.134567482	-0.137893032
Lacey	2	Consult	Treatment	1	1	1	55	1	4	53	63	2	66	1	1	1	68	3	63	42	1	115	1	2	-2.117923641	2.647511499	0.406376237
Kylie	2	Consult	Treatment	0	6	108	2	2	11	4	1	113	1	1	113	112	1	42	1	2	1	3	114	106	3.759298445	-1.750889801	4.066070835
Goose	2	Consult	Treatment	2	10	0	107	2	30	81	85	0	117	104	3	3	109	2	125	51	57	118	2	2	-4.001881907	5.875921968	0.900835382
Jose	2	Consult	Control	12	29	76	56	0	0	0	53	0	73	29	15	4	68	7	83	59	4	88	65	54	0.110437034	3.742847752	0.575846914
Koala	2	Consult	Control	0	2	52	0	2	79	0	0	69	2	0	111	109	1	0	0	5	0	2	110	106	2.432684022	-1.925056573	3.889937549
Koala	2	Consult	Treatment	0	3	80	4	0	0	0	0	66	0	0	117	111	0	20	0	4	0	3	105	88	3.239536968	-1.546328708	3.564728656
Opal	2	Consult	Control	0	1	11	77	2	65	30	4	1	4	6	0	9	56	4	2	10	58	85	72	7	-1.305835755	-0.55583778	-0.162361982
Toby	2	Consult	Treatment	0	7	6	89	1	28	1	19	0	3	5	2	5	2	24	2	1	0	78	89	63	0.523408554	-0.607882717	-0.067455423
Xia	1	Consult	Treatment	0	45	18	107	0	11	65	7	0	117	70	50	6	9	43	66	76	48	107	22	13	-1.253554924	3.066179074	0.530643136
Xia	2	Consult	Control	0	7	76	47	0	5	0	16	0	0	1	10	7	23	8	3	58	1	10	67	62	1.31762791	-0.493890084	-0.421921238
Ava	2	Kennel	Treatment	0	87	65	97	0	2	0	1	0	4	4	0	1	6	0	0	75	2	0	93	56	1.845656793	-0.604226879	-1.666519374
Kermit	3	Consult	Treatment	0	24	24	26	62	116	108	71	10	0	22	0	21	85	18	0	7	100	31	1	1	-3.568679186	-0.653797232	0.019841975
Kylie	3	Consult	Control	0	93	124	1	0	3	0	26	62	0	9	115	114	35	106	0	95	1	4	120	125	4.955030087	0.352012822	2.234999047
Lacey	3	Consult	Control	1	42	6	28	0	40	62	117	0	90	111	0	7	119	6	81	62	54	119	3	10	-3.422089275	5.553902823	0.243931326
Willa	3	Consult	Treatment	0	35	79	39	9	26	29	75	15	30	48	4	87	94	81	40	32	51	119	5	86	-0.188950447	3.009957014	1.437914933
Dillon	3	Kennel	Treatment	0	62	89	9	29	16	25	19	34	0	30	43	85	20	103	0	70	25	0	108	110	3.003853473	-0.185156199	0.859890498
Ginger	3	Kennel	Treatment	0	116	108	31	38	5	10	100	1	0	88	4	114	46	106	0	96	1	0	103	115	3.126257212	2.260910125	-0.365519294
Wolf	3	Kennel	Treatment	0	31	5	0	111	124	113	5	19	0	2	0	3	3	13	0	0	115	0	1	7	-3.496812289	-3.247362995	-0.18171016
Astrid	3	Kennel	Control	0	123	123	62	4	0	0	17	0	0	19	0	7	17	88	0	120	0	0	122	31	3.209543245	0.40719638	-2.729486672
Ava	3	Kennel	Control	0	114	115	95	28	2	7	18	0	1	16	1	2	16	82	0	99	1	0	122	62	2.95993188	0.0582457	-2.316462528
Astrid	1	Kennel	Treatment	6	65	92	35	0	8	62	7	14	44	11	2	0	2	108	0	62	2	0	68	0	1.424353519	-0.016190041	-1.63486796
Astrid	3	Consult	Treatment	0	121	120	62	1	1	1	76	0	32	50	5	5	62	123	17	108	0	115	121	30	2.331294259	3.376796869	-2.074958936
Ava	3	Consult	Treatment	0	62	123	5	1	11	0	22	71	1	15	96	115	25	118	0	67	0	0	118	119	4.668567395	-0.072679903	2.393181315
Beau	3	Consult	Treatment	0	11	119	12	44	4	1	26	91	0	23	10	96	28	106	0	16	14	62	86	122	2.854136764	-0.401945677	2.14183498
Diesel	3	Kennel	Treatment	0	66	78	14	84	52	42	27	75	0	25	15	48	31	94	0	69	36	0	95	94	1.516843615	-1.008825608	0.494812612
Bounty	3	Consult	Treatment	0	55	34	86	4	32	97	83	0	91	75	1	71	85	25	81	24	86	121	7	16	-2.89208449	4.321831438	1.060805965
Elise	3	Consult	Treatment	0	37	111	67	5	3	22	73	0	88	74	2	98	83	112	22	38	2	109	91	44	1.298758045	4.004467217	0.641671299
Bagel	1	Kennel	Control	0	65	92	63	5	58	8	1	51	1	31	35	20	0	74	0	101	4	0	85	24	2.171072216	-0.753062244	-0.558883554
Beau	1	Kennel	Treatment	1	4	78	70	0	54	24	1	30	8	2	0	0	1	74	0	5	2	0	28	1	0.484299337	-1.619087945	-0.600278428
Bounty	1	Kennel	Control	0	55	2	0	39	102	63	0	29	0	1	0	0	0	3	0	80	58	0	0	0	-1.720034599	-2.078238171	-0.833160906
Darcy	1	Kennel	Control	0	1	2	0	73	110	103	72	76	0	51	0	0	65	4	0	45	45	0	2	0	-3.180900006	-1.038609447	0.493426026
Delta	1	Kennel	Treatment	0	0	3	0	54	73	78	84	26	0	74	0	0	76	9	1	7	60	0	1	1	-3.095730148	-0.143224165	-0.068938079
Dillon	1	Kennel	Control	0	2	1	0	107	77	85	76	39	20	56	0	0	75	3	2	73	63	0	0	0	-3.319286305	-0.239901343	0.015654557
Dory	1	Kennel	Control	1	0	2	103	43	38	77	73	23	31	65	0	0	57	37	53	58	49	0	0	0	-2.561670437	1.339355049	-0.034558977
Eggnog	1	Kennel	Control	1	0	69	51	22	47	47	49	60	0	22	18	3	29	85	0	6	12	0	20	13	-0.049550064	-1.032750769	0.223955487
Eggnog	1	Kennel	Treatment	1	2	21	47	28	60	49	5	58	0	4	2	0	1	69	0	37	25	0	4	1	-0.636970139	-2.016904416	-0.124088106
Feta	1	Kennel	Treatment	0	1	19	6	12	59	65	103	60	35	91	0	0	70	50	43	61	44	0	3	0	-2.248569341	1.944077841	0.230327103
Ginger	1	Kennel	Control	3	2	84	115	0	7	2	0	55	0	2	3	5	0	82	0	3	1	0	101	8	1.880486425	-1.573797053	-0.414729353
Beau	2	Kennel	Control	0	61	0	0	123	120	119	0	12	0	0	0	0	3	0	0	0	110	0	0	0	-3.608581625	-3.329465425	-0.609599934
Koala	1	Kennel	Treatment	34	2	116	119	3	0	2	2	6	3	2	43	0	2	112	3	1	0	0	120	18	2.843493478	-0.354309963	0.129110448
Oasis	1	Kennel	Control	0	1	76	39	13	88	47	0	56	0	0	0	0	0	27	0	15	31	0	26	0	-0.531808108	-2.354942124	-0.085075849
Vardy	1	Kennel	Control	0	2	78	41	39	64	44	1	32	1	0	0	1	1	66	0	27	26	0	46	5	0.021965093	-2.034589138	-0.547376202
Hagrid	3	Consult	Control	0	29	32	113	9	92	30	91	0	17	62	0	36	105	32	27	8	103	122	0	23	-2.772367866	2.275723712	0.49971793
Willa	1	Kennel	Treatment	0	0	18	0	52	120	94	3	3	0	1	0	0	1	3	0	17	66	0	0	0	-2.673411891	-2.623937252	-0.290870087
Hagrid	3	Consult	Treatment	0	37	10	102	0	90	41	106	0	62	44	0	4	109	21	27	18	114	122	0	10	-3.542289144	2.861922007	0.114997442
Delta	1	Consult	Control	0	1	27	40	21	87	63	28	0	23	1	1	0	13	9	10	42	53	92	4	0	-2.191970624	-0.462417308	-0.088309572
Jose	3	Consult	Treatment	0	121	101	112	0	0	11	119	0	52	110	6	24	120	109	18	115	0	119	122	24	1.408882638	5.410099672	-1.71347633
Keisha	3	Consult	Control	0	29	41	84	11	75	53	38	12	0	10	10	61	54	67	0	22	26	92	34	87	-0.046449532	0.202762317	0.974013305
Dillon	1	Consult	Control	0	15	2	4	8	117	99	104	9	8	7	0	0	107	1	2	3	93	87	0	5	-3.965808821	0.598251014	0.1830787
Lenny	3	Consult	Treatment	1	68	122	95	0	26	1	105	7	17	88	22	82	106	119	2	101	0	121	74	94	2.16690469	4.103674325	0.406098485
Oasis	3	Consult	Treatment	0	62	124	85	0	0	0	42	0	13	45	78	100	69	122	1	87	0	114	124	102	3.727576088	2.527333445	1.318741436
Toby	3	Consult	Control	0	77	92	120	0	11	8	112	0	32	104	19	30	120	103	5	78	2	124	117	63	1.401149924	4.501742666	-0.630719514
Vardy	3	Consult	Treatment	0	73	84	62	5	25	10	79	0	26	106	7	22	87	108	4	32	4	116	91	89	1.236325216	3.277605698	-0.551653395
Viking	3	Consult	Treatment	0	67	86	113	0	2	36	116	0	54	124	0	26	124	113	9	100	2	125	103	29	0.616162496	5.223452397	-1.095023443
Willa	3	Consult	Control	0	33	33	90	10	87	100	30	0	13	32	0	23	32	22	1	13	90	120	19	26	-2.343838872	-0.023020768	0.102668201
Dory	1	Consult	Treatment	0	2	30	48	5	56	66	59	13	86	62	10	4	77	10	5	8	51	101	13	12	-2.537893786	1.964368839	0.520197185
Eggnog	1	Consult	Treatment	1	9	26	0	4	53	22	12	7	0	11	93	116	18	20	0	2	3	9	16	98	1.168492748	-0.990015052	3.070936143
Dory	3	Kennel	Treatment	0	92	48	100	27	43	40	112	0	1	112	0	0	93	28	0	28	40	0	12	7	-1.469355609	1.780311569	-1.649087305
Elise	3	Kennel	Treatment	0	113	18	21	18	87	84	37	2	0	87	0	0	31	32	0	3	81	0	5	7	-2.041788905	-0.399690912	-1.643620114
Enzo	3	Kennel	Control	0	120	93	12	12	19	4	12	19	0	14	0	39	13	122	0	94	4	0	104	117	3.564740452	0.064318829	-1.302039799
Ezra	3	Kennel	Control	0	39	29	1	62	90	90	24	13	0	8	0	4	29	19	0	16	112	0	10	27	-2.442546283	-1.930775998	-0.427808153
Geoffrey	3	Kennel	Treatment	0	125	120	72	0	0	0	14	0	6	15	0	1	11	123	0	123	0	0	117	37	3.473743888	0.481726374	-2.875803089
Goose	3	Kennel	Control	0	117	125	99	0	0	0	4	27	0	4	93	29	5	125	0	122	0	0	125	125	4.975575063	0.079221478	-0.100457062
Keisha	3	Kennel	Treatment	0	34	2	0	36	118	117	6	0	0	2	0	0	6	34	0	19	114	0	4	32	-2.728150146	-2.310356754	-0.503900578
Kermit	3	Kennel	Control	0	123	121	62	0	0	0	12	0	0	21	1	1	16	121	0	122	0	0	125	22	3.414557268	0.460473874	-2.985835716
Kermit	3	Kennel	Treatment	0	120	120	62	6	10	7	13	0	0	19	0	0	18	111	0	109	1	0	123	46	3.230559669	0.292981877	-2.689843623
Kylie	3	Kennel	Control	0	74	117	67	16	7	4	9	32	0	17	26	12	16	111	0	99	0	0	109	105	3.559682112	-0.12671245	-0.794559587
Darcy	2	Kennel	Treatment	0	44	0	3	73	104	104	87	1	0	85	0	0	85	0	2	0	85	0	0	0	-3.938433194	-0.050998783	-0.640506448
Diesel	2	Kennel	Control	0	4	0	1	113	110	112	1	109	0	0	0	0	2	0	0	0	79	0	0	0	-3.187293741	-3.903360976	1.036151309
Dodger	2	Kennel	Control	0	64	73	66	59	16	22	0	8	0	14	0	0	7	0	0	6	38	0	81	0	0.154595756	-1.783026595	-1.418420349
Elise	2	Kennel	Control	0	43	47	28	63	61	57	2	4	0	1	0	0	0	50	0	2	10	0	51	0	-0.401344364	-2.138985845	-1.149986921
Enzo	2	Kennel	Treatment	0	77	86	53	5	9	1	0	4	0	1	0	0	3	73	0	0	2	0	112	3	1.977178831	-1.208117764	-1.96433618
Feta	2	Kennel	Control	0	4	20	3	0	3	1	5	2	1	8	0	0	4	67	0	2	1	0	76	4	0.834481115	-1.219375893	-1.044651929
Flump	2	Kennel	Control	0	90	82	17	2	2	2	0	4	0	0	33	26	2	102	0	7	0	0	122	51	3.033249481	-0.91322113	-1.041590716
Geoffrey	2	Kennel	Control	0	54	115	115	2	0	0	0	0	0	3	0	3	1	102	0	0	0	0	113	17	2.532144987	-1.045242591	-1.795096181
Hagrid	2	Kennel	Control	0	77	124	114	0	0	0	1	0	0	1	0	0	2	119	0	27	0	0	117	30	3.032356474	-0.734158801	-2.141988865
Hagrid	2	Kennel	Treatment	0	103	100	77	0	0	2	4	0	2	0	0	2	20	89	0	82	0	0	93	39	2.694163787	-0.167170138	-2.298926182
Jose	2	Kennel	Control	0	114	124	107	0	0	0	0	0	0	2	1	0	13	121	0	14	0	0	123	5	3.000028995	-0.648609029	-2.669336728
Jose	2	Kennel	Treatment	0	79	110	94	0	2	0	0	0	3	3	0	0	3	114	0	2	0	0	107	6	2.534522992	-0.90689629	-2.186565867
Kylie	2	Kennel	Treatment	0	45	106	19	2	3	2	0	0	6	9	0	0	14	110	21	1	2	0	105	1	2.028733441	-0.496684762	-1.708670928
Lacey	2	Kennel	Treatment	0	111	112	27	12	114	29	3	0	0	0	0	0	5	14	0	0	53	0	79	3	0.179152748	-1.844295398	-1.870297956
Oasis	2	Kennel	Treatment	0	122	88	81	0	0	2	0	0	0	5	0	0	0	93	0	0	0	0	99	21	2.448347738	-0.912758281	-2.414275245
Opal	2	Kennel	Control	0	53	1	0	108	121	121	0	50	0	1	0	0	2	0	0	4	118	0	3	0	-3.515924812	-3.484983588	-0.124297547
Viking	2	Kennel	Control	0	107	115	75	1	1	5	4	0	2	1	0	0	4	70	0	0	1	0	99	2	2.225393606	-0.963047802	-2.34691878
Viking	2	Kennel	Treatment	0	98	100	73	0	1	2	1	0	1	2	0	0	1	56	0	0	1	0	85	2	1.91460953	-1.092659841	-2.168778175
Willoughby	2	Kennel	Treatment	0	105	97	76	0	4	6	5	1	0	4	0	0	5	83	0	2	8	0	79	7	1.9552769	-0.936232391	-2.253669921
Ava	2	Consult	Control	0	58	1	2	2	57	73	4	2	61	1	0	0	63	1	2	1	87	83	1	0	-2.639582992	0.090426603	-0.491162967
Diesel	2	Consult	Control	0	1	1	83	27	55	62	38	0	1	8	0	0	52	0	14	0	95	92	1	1	-2.980918436	-0.393995801	0.04056069
Feta	2	Consult	Treatment	0	35	26	2	0	2	23	26	3	4	3	57	56	20	55	21	68	4	28	60	61	1.466591044	0.29660995	0.810887654
Ginger	2	Consult	Treatment	1	5	3	1	0	63	63	49	1	6	3	31	29	24	47	32	80	44	96	15	14	-1.304547528	0.746580812	0.658342689
Wolf	2	Consult	Control	0	2	5	5	103	94	55	3	97	0	6	2	3	4	5	2	66	37	103	27	22	-1.818620942	-2.141083872	1.115312061
Bagel	2	Kennel	Treatment	0	99	110	100	0	0	1	9	0	2	8	3	6	3	74	1	3	1	0	97	28	2.40558997	-0.754055711	-1.961160694
Goose	2	Kennel	Treatment	0	3	123	1	0	0	0	0	121	0	0	121	105	1	122	0	1	0	0	123	105	4.67299523	-1.618034611	3.869744518
Lenny	2	Kennel	Treatment	0	2	28	90	80	3	2	1	1	1	1	0	0	3	14	1	0	56	0	93	1	-0.289224821	-2.155981464	-0.812201223
Opal	2	Kennel	Treatment	0	28	24	31	0	3	0	1	0	2	0	0	0	1	57	0	2	0	0	69	1	0.886701118	-1.322149145	-1.293520131
Xia	2	Kennel	Control	0	99	102	13	0	0	1	2	0	17	18	1	0	0	119	0	31	0	0	97	5	2.536526364	-0.338381663	-2.43709883
Ultron	1	Consult	Treatment	0	2	30	3	69	84	56	20	35	24	26	39	2	67	13	6	67	55	69	28	19	-1.851741956	-0.280824018	0.807771081
Lacey	3	Kennel	Control	0	106	99	79	9	30	19	10	7	0	25	0	10	23	91	0	28	6	0	72	90	2.208769727	-0.35739996	-1.491211012
Viking	1	Consult	Control	1	1	4	60	1	36	57	51	0	76	85	6	13	67	10	13	42	70	74	2	2	-2.615157841	2.199976805	0.177716031
Dodger	1	Kennel	Treatment	1	32	81	47	69	64	49	3	76	1	1	52	18	3	89	0	69	4	0	64	6	1.063297413	-2.0001417	0.465611437
Lenny	3	Kennel	Control	0	117	122	93	21	10	2	7	41	0	16	0	5	17	97	0	82	1	0	95	64	3.054189038	-0.366594822	-1.797658129
Toby	3	Kennel	Treatment	0	121	97	117	1	2	0	5	0	0	15	0	0	14	114	0	110	1	0	115	105	3.619949395	0.291205102	-2.260869985
Ultron	3	Kennel	Control	0	62	20	15	76	111	106	68	0	7	67	0	0	73	16	0	19	101	0	1	4	-3.539869712	-0.369017598	-0.921147564
Ultron	3	Kennel	Treatment	0	36	7	6	56	115	113	82	0	2	92	0	0	97	5	0	12	121	0	3	3	-4.213877911	0.162325556	-0.605220453
Flump	1	Kennel	Treatment	0	1	59	28	102	64	64	15	91	1	55	3	0	36	79	0	10	23	0	20	1	-1.067458576	-1.905535285	0.282704424
Vardy	3	Kennel	Treatment	0	115	100	38	1	7	5	20	1	0	46	0	19	48	112	0	81	1	0	116	107	3.248258646	0.940905581	-1.817674936
Koala	1	Kennel	Control	1	40	107	52	60	58	45	15	90	1	15	56	2	15	75	0	9	5	0	104	2	1.238384103	-2.000823105	0.446973122
Xia	1	Kennel	Treatment	2	55	75	47	0	0	17	1	5	11	62	7	19	1	125	0	10	2	0	76	0	1.804463974	-0.203850688	-1.490054696
Wolf	3	Kennel	Control	0	14	12	0	36	105	103	11	16	0	17	0	0	15	9	0	2	109	0	3	11	-2.931594051	-2.266743201	-0.200566906
Bagel	3	Consult	Control	0	39	122	88	0	11	7	18	0	19	23	62	62	23	118	0	83	1	114	109	119	3.484932773	1.411127948	1.017149311
Geoffrey	3	Consult	Control	3	74	20	92	19	11	10	99	1	28	97	1	10	106	30	6	94	6	111	13	30	-0.862150864	3.651695639	-0.841093382
Kermit	3	Consult	Treatment	0	24	14	14	54	116	116	56	18	0	54	0	0	57	3	0	4	117	23	1	2	-3.884451367	-0.989866547	-0.176387357
Kylie	3	Consult	Control	0	62	125	1	0	0	0	2	94	0	3	119	106	3	125	0	124	0	3	124	125	5.442489109	-0.367863962	2.67156636
Lacey	3	Consult	Control	1	93	43	93	0	62	62	85	0	31	98	1	7	107	34	5	83	34	116	22	23	-1.518406687	3.306221307	-1.063356366
Willa	3	Consult	Treatment	0	98	35	94	24	107	107	89	14	18	93	2	12	101	39	4	40	88	120	14	62	-2.659621491	2.232415296	-0.29256894
Delta	3	Kennel	Control	0	86	18	0	84	111	111	21	27	0	31	0	0	34	7	0	6	101	0	0	33	-2.900800067	-2.012860278	-0.604875602
Dillon	3	Kennel	Treatment	0	122	92	12	27	62	62	39	16	0	41	0	0	38	85	0	50	11	0	102	106	1.591809232	0.064544304	-1.530471889
Ginger	3	Kennel	Treatment	0	125	106	107	29	1	1	25	6	0	28	0	0	29	120	0	86	1	0	120	124	3.499953017	0.480984083	-2.020338908
Wolf	3	Kennel	Treatment	0	81	5	0	40	119	79	6	90	0	8	0	0	8	18	0	1	112	0	0	24	-2.25306153	-2.837304654	0.051587347
Bounty	1	Consult	Control	13	84	70	62	12	54	33	38	19	39	20	69	25	89	73	66	65	11	60	56	80	0.83227742	2.706090255	1.187771408
Diesel	1	Consult	Treatment	6	30	23	14	44	121	74	33	17	14	51	13	12	73	45	15	11	113	43	11	25	-2.782013083	-0.053845568	0.360407487
Keisha	1	Kennel	Control	0	106	38	6	61	115	82	16	34	3	3	12	12	37	22	2	82	101	0	7	6	-1.848380754	-1.54168747	-0.92191809
Toby	1	Kennel	Control	31	26	78	121	10	1	4	22	20	10	35	20	24	22	112	19	34	1	0	53	53	2.036436066	0.875885506	0.416721898
Ezra	1	Kennel	Treatment	0	52	3	3	57	122	111	49	26	3	27	8	8	28	17	8	62	106	0	6	3	-3.075410688	-1.243144333	-0.368407167
Bounty	3	Consult	Control	0	31	85	67	0	39	17	39	17	5	25	0	100	38	80	3	49	4	94	43	5	0.995337388	0.825981635	0.454033269
Diesel	3	Consult	Treatment	0	44	26	64	0	60	61	83	0	4	77	0	52	65	45	0	25	48	93	15	15	-1.530507406	1.584662201	-0.031435239
Keisha	3	Kennel	Control	0	82	0	2	29	94	97	5	0	0	6	0	0	16	0	0	17	94	0	0	0	-2.525587174	-1.990171373	-1.201314536
Toby	3	Kennel	Control	0	123	100	107	0	9	3	20	0	0	11	0	17	18	109	0	120	8	0	84	0	2.582875552	0.327818535	-2.73639578
Ezra	3	Kennel	Treatment	0	68	37	0	19	52	44	13	55	0	17	13	0	32	10	0	3	39	0	11	44	-0.538533234	-1.525692879	-0.15156071
Bagel	3	Consult	Control	0	44	111	47	0	0	9	27	13	12	17	85	113	33	117	2	109	5	26	91	116	3.968344977	1.057384233	1.776436563
Geoffrey	3	Consult	Control	2	35	43	79	0	73	65	109	0	30	97	3	25	110	26	35	78	87	111	17	40	-2.470819233	3.741553167	0.241785642
Bounty	2	Consult	Control	0	43	68	95	3	62	43	35	3	40	13	22	23	90	66	56	45	22	120	11	11	-0.97174258	2.35650547	0.283109642
Diesel	2	Consult	Treatment	2	8	5	101	96	98	97	93	27	17	55	3	3	35	12	4	7	105	106	7	10	-3.996471224	-0.08930846	0.636421259
Keisha	2	Kennel	Control	0	13	0	0	53	116	116	6	5	5	5	5	2	69	0	17	5	105	0	0	0	-3.737450983	-1.686219568	-0.05877506
Toby	2	Kennel	Control	0	88	65	109	7	0	13	8	4	4	14	4	3	10	70	4	6	3	0	91	24	1.671059776	-0.723004906	-1.730012202
Ezra	2	Kennel	Treatment	0	3	6	6	115	113	87	4	85	3	3	3	3	3	4	4	3	104	0	4	15	-3.076200906	-3.549354375	0.958779105
